# Supplementary material for: Copy number variations of the extensively amplified Y-linked genes, HSFY and ZNF280BY, in cattle and their association with male reproductive traits in Holstein bulls
Source: BMC Genomics. 2014 Feb 8;15:113. doi: 10.1186/1471-2164-15-113 (PMC3924399; doi:10.1186/1471-2164-15-113)
Supplement: Additional file 1: Table S1 — The binding sites of the HSFY primers against the bovine Y chromosome draft sequence assembly. [file 1471-2164-15-113-S1.xlsx]

## Sheet: HSFY
Supplementary Table 1 The binding sites of the HSFY primers against the bovine Y chromosome draft sequence assembly
No.	Forward primer			Reverse primer			Length of amplifiaction
	start position at cm001061	Primer sequences	end position at cm001061	start position at cm001061	Primer sequences	end position at cm001061
1	7687062	CTCCTAAGGATGAATCAACTG	7687082	7686952	CACAAGATCCTCAGACAAAGC	7686972	131
2	8979411	CTCCTAAGGATGAATCAACTG	8979431	8979298	CACAAGATCCTCAGACAAAGC	8979318	134
3	9460844	CTCCTAAGGATGAATCAACTG	9460864	9460954	CACAAGATCCTCAGACAAAGC	9460974	131
4	9739131	CTCCTAAGGATGAATCAACTG	9739151	9739241	CACAAGATCCTCAGACAAAGC	9739261	131
5	9972734	CTCCTAAGGATGAATCAACTG	9972754	9972621	CACAAGATCCTCAGACAAAGC	9972641	134
6	10007021	CTCCTAAGGATGAATCAACTG	10007041	10006911	CACAAGATCCTCAGACAAAGC	10006931	131
7	10336318	CTCCTAAGGATGAATCAACTG	10336338	10336428	CACAAGATCCTCAGACAAAGC	10336448	131
8	10370620	CTCCTAAGGATGAATCAACTG	10370640	10370733	CACAAGATCCTCAGACAAAGC	10370753	134
9	10563381	CTCCTAAGGATGAATCAACTG	10563401	10563268	CACAAGATCCTCAGACAAAGC	10563288	134
10	10597811	CTCCTAAGGATGAATCAACTG	10597831	10597701	CACAAGATCCTCAGACAAAGC	10597721	131
11	10948646	CTCCTAAGGATGAATCAACTG	10948666	10948533	CACAAGATCCTCAGACAAAGC	10948553	134
12	10983088	CTCCTAAGGATGAATCAACTG	10983108	10982978	CACAAGATCCTCAGACAAAGC	10982998	131
13	11074741	CTCCTAAGGATGAATCAACTG	11074761	11074851	CACAAGATCCTCAGACAAAGC	11074871	131
14	11109670	CTCCTAAGGATGAATCAACTG	11109690	11109783	CACAAGATCCTCAGACAAAGC	11109803	134
15	11349556	CTCCTAAGGATGAATCAACTG	11349576	11349443	CACAAGATCCTCAGACAAAGC	11349463	134
16	11383959	CTCCTAAGGATGAATCAACTG	11383979	11383849	CACAAGATCCTCAGACAAAGC	11383869	131
17	11742972	CTCCTAAGGATGAATCAACTG	11742992	11742859	CACAAGATCCTCAGACAAAGC	11742879	134
18	11778622	CTCCTAAGGATGAATCAACTG	11778642	11778512	CACAAGATCCTCAGACAAAGC	11778532	131
19	11870121	CTCCTAAGGATGAATCAACTG	11870141	11870231	CACAAGATCCTCAGACAAAGC	11870251	131
20	12253700	CTCCTAAGGATGAATCAACTG	12253720	12253587	CACAAGATCCTCAGACAAAGC	12253607	134
21	12289730	CTCCTAAGGATGAATCAACTG	12289750	12289620	CACAAGATCCTCAGACAAAGC	12289640	131
22	12708218	CTCCTAAGGATGAATCAACTG	12708238	12708328	CACAAGATCCTCAGACAAAGC	12708348	131
23	12742642	CTCCTAAGGATGAATCAACTG	12742662	12742755	CACAAGATCCTCAGACAAAGC	12742775	134
24	12973778	CTCCTAAGGATGAATCAACTG	12973798	12973665	CACAAGATCCTCAGACAAAGC	12973685	134
25	13008172	CTCCTAAGGATGAATCAACTG	13008192	13008062	CACAAGATCCTCAGACAAAGC	13008082	131
26	13429640	CTCCTAAGGATGAATCAACTG	13429660	13429530	CACAAGATCCTCAGACAAAGC	13429550	131
27	13521234	CTCCTAAGGATGAATCAACTG	13521254	13521344	CACAAGATCCTCAGACAAAGC	13521364	131
28	13852510	CTCCTAAGGATGAATCAACTG	13852530	13852397	CACAAGATCCTCAGACAAAGC	13852417	134
29	13888293	CTCCTAAGGATGAATCAACTG	13888313	13888183	CACAAGATCCTCAGACAAAGC	13888203	131
30	13981401	CTCCTAAGGATGAATCAACTG	13981421	13981511	CACAAGATCCTCAGACAAAGC	13981531	131
31	14017012	CTCCTAAGGATGAATCAACTG	14017032	14017125	CACAAGATCCTCAGACAAAGC	14017145	133
32	14295512	CTCCTAAGGATGAATCAACTG	14295532	14295402	CACAAGATCCTCAGACAAAGC	14295422	131
33	14387036	CTCCTAAGGATGAATCAACTG	14387056	14387146	CACAAGATCCTCAGACAAAGC	14387166	131
34	14422663	CTCCTAAGGATGAATCAACTG	14422683	14422776	CACAAGATCCTCAGACAAAGC	14422796	134
35	14701182	CTCCTAAGGATGAATCAACTG	14701202	14701072	CACAAGATCCTCAGACAAAGC	14701092	131
36	14797166	CTCCTAAGGATGAATCAACTG	14797186	14797276	CACAAGATCCTCAGACAAAGC	14797296	131
37	14832776	CTCCTAAGGATGAATCAACTG	14832796	14832889	CACAAGATCCTCAGACAAAGC	14832909	134
38	15138630	CTCCTAAGGATGAATCAACTG	15138650	15138740	CACAAGATCCTCAGACAAAGC	15138760	131
39	15174280	CTCCTAAGGATGAATCAACTG	15174300	15174393	CACAAGATCCTCAGACAAAGC	15174413	134
40	15467230	CTCCTAAGGATGAATCAACTG	15467250	15467340	CACAAGATCCTCAGACAAAGC	15467360	131
41	15502151	CTCCTAAGGATGAATCAACTG	15502171	15502264	CACAAGATCCTCAGACAAAGC	15502284	134
42	15733224	CTCCTAAGGATGAATCAACTG	15733244	15733111	CACAAGATCCTCAGACAAAGC	15733131	134
43	15768539	CTCCTAAGGATGAATCAACTG	15768559	15768429	CACAAGATCCTCAGACAAAGC	15768449	131
44	16254758	CTCCTAAGGATGAATCAACTG	16254778	16254868	CACAAGATCCTCAGACAAAGC	16254888	131
45	16575332	CTCCTAAGGATGAATCAACTG	16575352	16575219	CACAAGATCCTCAGACAAAGC	16575239	134
46	16610973	CTCCTAAGGATGAATCAACTG	16610993	16610863	CACAAGATCCTCAGACAAAGC	16610883	131
47	16702403	CTCCTAAGGATGAATCAACTG	16702423	16702513	CACAAGATCCTCAGACAAAGC	16702533	131
48	16738059	CTCCTAAGGATGAATCAACTG	16738079	16738172	CACAAGATCCTCAGACAAAGC	16738192	134
49	17065606	CTCCTAAGGATGAATCAACTG	17065626	17065496	CACAAGATCCTCAGACAAAGC	17065516	131
50	17157302	CTCCTAAGGATGAATCAACTG	17157322	17157412	CACAAGATCCTCAGACAAAGC	17157432	131
51	17478018	CTCCTAAGGATGAATCAACTG	17478038	17477905	CACAAGATCCTCAGACAAAGC	17477925	134
52	17513637	CTCCTAAGGATGAATCAACTG	17513657	17513527	CACAAGATCCTCAGACAAAGC	17513547	131
53	17605077	CTCCTAAGGATGAATCAACTG	17605097	17605187	CACAAGATCCTCAGACAAAGC	17605207	131
54	17641434	CTCCTAAGGATGAATCAACTG	17641454	17641547	CACAAGATCCTCAGACAAAGC	17641567	134
55	17962099	CTCCTAAGGATGAATCAACTG	17962119	17961989	CACAAGATCCTCAGACAAAGC	17962009	131
56	18053736	CTCCTAAGGATGAATCAACTG	18053756	18053846	CACAAGATCCTCAGACAAAGC	18053866	131
57	18402309	CTCCTAAGGATGAATCAACTG	18402329	18402196	CACAAGATCCTCAGACAAAGC	18402216	134
58	18436712	CTCCTAAGGATGAATCAACTG	18436732	18436602	CACAAGATCCTCAGACAAAGC	18436622	131
59	18528355	CTCCTAAGGATGAATCAACTG	18528375	18528465	CACAAGATCCTCAGACAAAGC	18528485	131
60	18579698	CTCCTAAGGATGAATCAACTG	18579718	18579808	CACAAGATCCTCAGACAAAGC	18579828	131
61	19064511	CTCCTAAGGATGAATCAACTG	19064531	19064621	CACAAGATCCTCAGACAAAGC	19064641	131
62	19099435	CTCCTAAGGATGAATCAACTG	19099455	19099548	CACAAGATCCTCAGACAAAGC	19099568	134
63	19330524	CTCCTAAGGATGAATCAACTG	19330544	19330411	CACAAGATCCTCAGACAAAGC	19330431	134
64	19364945	CTCCTAAGGATGAATCAACTG	19364965	19364835	CACAAGATCCTCAGACAAAGC	19364855	131
65	19724076	CTCCTAAGGATGAATCAACTG	19724096	19723963	CACAAGATCCTCAGACAAAGC	19723983	134
66	19758501	CTCCTAAGGATGAATCAACTG	19758521	19758391	CACAAGATCCTCAGACAAAGC	19758411	131
67	19850142	CTCCTAAGGATGAATCAACTG	19850162	19850252	CACAAGATCCTCAGACAAAGC	19850272	131
68	19885076	CTCCTAAGGATGAATCAACTG	19885096	19885189	CACAAGATCCTCAGACAAAGC	19885209	134
69	20125019	CTCCTAAGGATGAATCAACTG	20125039	20124906	CACAAGATCCTCAGACAAAGC	20124926	134
70	20159420	CTCCTAAGGATGAATCAACTG	20159440	20159310	CACAAGATCCTCAGACAAAGC	20159330	131
71	20518451	CTCCTAAGGATGAATCAACTG	20518471	20518338	CACAAGATCCTCAGACAAAGC	20518358	134
72	20554096	CTCCTAAGGATGAATCAACTG	20554116	20553986	CACAAGATCCTCAGACAAAGC	20554006	131
73	20645573	CTCCTAAGGATGAATCAACTG	20645593	20645683	CACAAGATCCTCAGACAAAGC	20645703	131
74	20924088	CTCCTAAGGATGAATCAACTG	20924108	20923975	CACAAGATCCTCAGACAAAGC	20923995	134
75	20959692	CTCCTAAGGATGAATCAACTG	20959712	20959582	CACAAGATCCTCAGACAAAGC	20959602	131
76	21051214	CTCCTAAGGATGAATCAACTG	21051234	21051324	CACAAGATCCTCAGACAAAGC	21051344	131
77	21329781	CTCCTAAGGATGAATCAACTG	21329801	21329668	CACAAGATCCTCAGACAAAGC	21329688	134
78	21365390	CTCCTAAGGATGAATCAACTG	21365410	21365280	CACAAGATCCTCAGACAAAGC	21365300	131
79	21457653	CTCCTAAGGATGAATCAACTG	21457673	21457763	CACAAGATCCTCAGACAAAGC	21457783	131
80	21493431	CTCCTAAGGATGAATCAACTG	21493451	21493544	CACAAGATCCTCAGACAAAGC	21493564	134
81	21814053	CTCCTAAGGATGAATCAACTG	21814073	21813943	CACAAGATCCTCAGACAAAGC	21813963	131
82	22276891	CTCCTAAGGATGAATCAACTG	22276911	22277001	CACAAGATCCTCAGACAAAGC	22277021	131
83	22312538	CTCCTAAGGATGAATCAACTG	22312558	22312651	CACAAGATCCTCAGACAAAGC	22312671	134
84	22675851	CTCCTAAGGATGAATCAACTG	22675871	22675961	CACAAGATCCTCAGACAAAGC	22675981	131
85	22710281	CTCCTAAGGATGAATCAACTG	22710301	22710394	CACAAGATCCTCAGACAAAGC	22710414	134
86	22941417	CTCCTAAGGATGAATCAACTG	22941437	22941304	CACAAGATCCTCAGACAAAGC	22941324	134
87	22975808	CTCCTAAGGATGAATCAACTG	22975828	22975698	CACAAGATCCTCAGACAAAGC	22975718	131
88	23370407	CTCCTAAGGATGAATCAACTG	23370427	23370297	CACAAGATCCTCAGACAAAGC	23370317	131
89	23461892	CTCCTAAGGATGAATCAACTG	23461912	23462002	CACAAGATCCTCAGACAAAGC	23462022	131
90	23783481	CTCCTAAGGATGAATCAACTG	23783501	23783368	CACAAGATCCTCAGACAAAGC	23783388	134
91	23819094	CTCCTAAGGATGAATCAACTG	23819114	23818984	CACAAGATCCTCAGACAAAGC	23819004	131
92	23910507	CTCCTAAGGATGAATCAACTG	23910527	23910617	CACAAGATCCTCAGACAAAGC	23910637	131
93	23946112	CTCCTAAGGATGAATCAACTG	23946132	23946225	CACAAGATCCTCAGACAAAGC	23946245	134
94	24268882	CTCCTAAGGATGAATCAACTG	24268902	24268772	CACAAGATCCTCAGACAAAGC	24268792	131
95	24360550	CTCCTAAGGATGAATCAACTG	24360570	24360660	CACAAGATCCTCAGACAAAGC	24360680	131
96	24681330	CTCCTAAGGATGAATCAACTG	24681350	24681217	CACAAGATCCTCAGACAAAGC	24681237	134
97	24716959	CTCCTAAGGATGAATCAACTG	24716979	24716849	CACAAGATCCTCAGACAAAGC	24716869	131
98	24768443	CTCCTAAGGATGAATCAACTG	24768463	24768333	CACAAGATCCTCAGACAAAGC	24768353	131
99	24819740	CTCCTAAGGATGAATCAACTG	24819760	24819630	CACAAGATCCTCAGACAAAGC	24819650	131
100	24911380	CTCCTAAGGATGAATCAACTG	24911400	24911490	CACAAGATCCTCAGACAAAGC	24911510	131
101	25304739	CTCCTAAGGATGAATCAACTG	25304759	25304849	CACAAGATCCTCAGACAAAGC	25304869	131
102	25339659	CTCCTAAGGATGAATCAACTG	25339679	25339772	CACAAGATCCTCAGACAAAGC	25339792	134
103	25570904	CTCCTAAGGATGAATCAACTG	25570924	25570791	CACAAGATCCTCAGACAAAGC	25570811	134
104	25605283	CTCCTAAGGATGAATCAACTG	25605303	25605173	CACAAGATCCTCAGACAAAGC	25605193	131
105	26335890	CTCCTAAGGATGAATCAACTG	26335910	26335777	CACAAGATCCTCAGACAAAGC	26335797	134
106	26377162	CTCCTAAGGATGAATCAACTG	26377182	26377052	CACAAGATCCTCAGACAAAGC	26377072	131
107	26549964	CTCCTAAGGATGAATCAACTG	26549984	26549851	CACAAGATCCTCAGACAAAGC	26549871	134
108	26584388	CTCCTAAGGATGAATCAACTG	26584408	26584278	CACAAGATCCTCAGACAAAGC	26584298	131
109	26934311	CTCCTAAGGATGAATCAACTG	26934331	26934198	CACAAGATCCTCAGACAAAGC	26934218	134
110	26969865	CTCCTAAGGATGAATCAACTG	26969885	26969755	CACAAGATCCTCAGACAAAGC	26969775	131
111	27061517	CTCCTAAGGATGAATCAACTG	27061537	27061627	CACAAGATCCTCAGACAAAGC	27061647	131
112	27377561	CTCCTAAGGATGAATCAACTG	27377581	27377448	CACAAGATCCTCAGACAAAGC	27377468	134
113	27413220	CTCCTAAGGATGAATCAACTG	27413240	27413110	CACAAGATCCTCAGACAAAGC	27413130	131
114	27719053	CTCCTAAGGATGAATCAACTG	27719073	27718940	CACAAGATCCTCAGACAAAGC	27718960	134
115	27754635	CTCCTAAGGATGAATCAACTG	27754655	27754525	CACAAGATCCTCAGACAAAGC	27754545	131
116	27806016	CTCCTAAGGATGAATCAACTG	27806036	27805906	CACAAGATCCTCAGACAAAGC	27805926	131
117	27897659	CTCCTAAGGATGAATCAACTG	27897679	27897769	CACAAGATCCTCAGACAAAGC	27897789	131
118	27949048	CTCCTAAGGATGAATCAACTG	27949068	27949158	CACAAGATCCTCAGACAAAGC	27949178	131
119	28001657	CTCCTAAGGATGAATCAACTG	28001677	28001767	CACAAGATCCTCAGACAAAGC	28001787	131
120	28037269	CTCCTAAGGATGAATCAACTG	28037289	28037382	CACAAGATCCTCAGACAAAGC	28037402	134
121	28396137	CTCCTAAGGATGAATCAACTG	28396157	28396247	CACAAGATCCTCAGACAAAGC	28396267	131
122	28431042	CTCCTAAGGATGAATCAACTG	28431062	28431155	CACAAGATCCTCAGACAAAGC	28431175	134
123	28662403	CTCCTAAGGATGAATCAACTG	28662423	28662290	CACAAGATCCTCAGACAAAGC	28662310	134
124	28696792	CTCCTAAGGATGAATCAACTG	28696812	28696682	CACAAGATCCTCAGACAAAGC	28696702	131
125	28990372	CTCCTAAGGATGAATCAACTG	28990392	28990259	CACAAGATCCTCAGACAAAGC	28990279	134
126	29026507	CTCCTAAGGATGAATCAACTG	29026527	29026397	CACAAGATCCTCAGACAAAGC	29026417	131
127	29445299	CTCCTAAGGATGAATCAACTG	29445319	29445409	CACAAGATCCTCAGACAAAGC	29445429	131
128	29745229	CTCCTAAGGATGAATCAACTG	29745249	29745119	CACAAGATCCTCAGACAAAGC	29745139	131
129	30107698	CTCCTAAGGATGAATCAACTG	30107718	30107588	CACAAGATCCTCAGACAAAGC	30107608	131
130	30392289	CTCCTAAGGATGAATCAACTG	30392309	30392176	CACAAGATCCTCAGACAAAGC	30392196	134
131	30428074	CTCCTAAGGATGAATCAACTG	30428094	30427964	CACAAGATCCTCAGACAAAGC	30427984	131
132	30733954	CTCCTAAGGATGAATCAACTG	30733974	30733841	CACAAGATCCTCAGACAAAGC	30733861	134
133	30769535	CTCCTAAGGATGAATCAACTG	30769555	30769425	CACAAGATCCTCAGACAAAGC	30769445	131
134	30865527	CTCCTAAGGATGAATCAACTG	30865547	30865637	CACAAGATCCTCAGACAAAGC	30865657	131
135	31751977	CTCCTAAGGATGAATCAACTG	31751997	31752087	CACAAGATCCTCAGACAAAGC	31752107	131
136	31786406	CTCCTAAGGATGAATCAACTG	31786426	31786519	CACAAGATCCTCAGACAAAGC	31786539	134
137	32017521	CTCCTAAGGATGAATCAACTG	32017541	32017408	CACAAGATCCTCAGACAAAGC	32017428	134
138	32051926	CTCCTAAGGATGAATCAACTG	32051946	32051816	CACAAGATCCTCAGACAAAGC	32051836	131
139	32639405	CTCCTAAGGATGAATCAACTG	32639425	32639292	CACAAGATCCTCAGACAAAGC	32639312	134
140	32680681	CTCCTAAGGATGAATCAACTG	32680701	32680571	CACAAGATCCTCAGACAAAGC	32680591	131
141	32721179	CTCCTAAGGATGAATCAACTG	32721199	32721069	CACAAGATCCTCAGACAAAGC	32721089	131
142	32893982	CTCCTAAGGATGAATCAACTG	32894002	32893869	CACAAGATCCTCAGACAAAGC	32893889	134
143	32928391	CTCCTAAGGATGAATCAACTG	32928411	32928281	CACAAGATCCTCAGACAAAGC	32928301	131
144	33278339	CTCCTAAGGATGAATCAACTG	33278359	33278226	CACAAGATCCTCAGACAAAGC	33278246	134
145	33325637	CTCCTAAGGATGAATCAACTG	33325657	33325524	CACAAGATCCTCAGACAAAGC	33325544	134
146	33361195	CTCCTAAGGATGAATCAACTG	33361215	33361085	CACAAGATCCTCAGACAAAGC	33361105	131
147	33452851	CTCCTAAGGATGAATCAACTG	33452871	33452961	CACAAGATCCTCAGACAAAGC	33452981	131
148	33762156	CTCCTAAGGATGAATCAACTG	33762176	33762043	CACAAGATCCTCAGACAAAGC	33762063	134
149	33797818	CTCCTAAGGATGAATCAACTG	33797838	33797708	CACAAGATCCTCAGACAAAGC	33797728	131
150	34103682	CTCCTAAGGATGAATCAACTG	34103702	34103569	CACAAGATCCTCAGACAAAGC	34103589	134
151	34139278	CTCCTAAGGATGAATCAACTG	34139298	34139168	CACAAGATCCTCAGACAAAGC	34139188	131
152	34282286	CTCCTAAGGATGAATCAACTG	34282306	34282396	CACAAGATCCTCAGACAAAGC	34282416	131
153	34333690	CTCCTAAGGATGAATCAACTG	34333710	34333800	CACAAGATCCTCAGACAAAGC	34333820	131
154	34385089	CTCCTAAGGATGAATCAACTG	34385109	34385199	CACAAGATCCTCAGACAAAGC	34385219	131
155	34420693	CTCCTAAGGATGAATCAACTG	34420713	34420806	CACAAGATCCTCAGACAAAGC	34420826	134
156	34779526	CTCCTAAGGATGAATCAACTG	34779546	34779636	CACAAGATCCTCAGACAAAGC	34779656	131
157	34814440	CTCCTAAGGATGAATCAACTG	34814460	34814553	CACAAGATCCTCAGACAAAGC	34814573	134
158	35080201	CTCCTAAGGATGAATCAACTG	35080221	35080091	CACAAGATCCTCAGACAAAGC	35080111	131
159	35439902	CTCCTAAGGATGAATCAACTG	35439922	35439789	CACAAGATCCTCAGACAAAGC	35439809	134
160	35476043	CTCCTAAGGATGAATCAACTG	35476063	35475933	CACAAGATCCTCAGACAAAGC	35475953	131
161	35894739	CTCCTAAGGATGAATCAACTG	35894759	35894849	CACAAGATCCTCAGACAAAGC	35894869	131
162	36160445	CTCCTAAGGATGAATCAACTG	36160465	36160332	CACAAGATCCTCAGACAAAGC	36160352	134
163	36194839	CTCCTAAGGATGAATCAACTG	36194859	36194729	CACAAGATCCTCAGACAAAGC	36194749	131
164	36557329	CTCCTAAGGATGAATCAACTG	36557349	36557219	CACAAGATCCTCAGACAAAGC	36557239	131
165	36903415	CTCCTAAGGATGAATCAACTG	36903435	36903302	CACAAGATCCTCAGACAAAGC	36903322	134
166	36939077	CTCCTAAGGATGAATCAACTG	36939097	36938967	CACAAGATCCTCAGACAAAGC	36938987	131
167	37244901	CTCCTAAGGATGAATCAACTG	37244921	37244788	CACAAGATCCTCAGACAAAGC	37244808	134
168	37280498	CTCCTAAGGATGAATCAACTG	37280518	37280388	CACAAGATCCTCAGACAAAGC	37280408	131
169	37331873	CTCCTAAGGATGAATCAACTG	37331893	37331763	CACAAGATCCTCAGACAAAGC	37331783	131
170	37423505	CTCCTAAGGATGAATCAACTG	37423525	37423615	CACAAGATCCTCAGACAAAGC	37423635	131
171	37495483	CTCCTAAGGATGAATCAACTG	37495503	37495593	CACAAGATCCTCAGACAAAGC	37495613	131
172	37546896	CTCCTAAGGATGAATCAACTG	37546916	37547006	CACAAGATCCTCAGACAAAGC	37547026	131
173	37941412	CTCCTAAGGATGAATCAACTG	37941432	37941522	CACAAGATCCTCAGACAAAGC	37941542	131
174	37976320	CTCCTAAGGATGAATCAACTG	37976340	37976433	CACAAGATCCTCAGACAAAGC	37976453	134
175	38207705	CTCCTAAGGATGAATCAACTG	38207725	38207592	CACAAGATCCTCAGACAAAGC	38207612	134
176	38242093	CTCCTAAGGATGAATCAACTG	38242113	38241983	CACAAGATCCTCAGACAAAGC	38242003	131
177	38535662	CTCCTAAGGATGAATCAACTG	38535682	38535549	CACAAGATCCTCAGACAAAGC	38535569	134
178	38571808	CTCCTAAGGATGAATCAACTG	38571828	38571698	CACAAGATCCTCAGACAAAGC	38571718	131
179	38983906	CTCCTAAGGATGAATCAACTG	38983926	38984016	CACAAGATCCTCAGACAAAGC	38984036	131
180	39249424	CTCCTAAGGATGAATCAACTG	39249444	39249311	CACAAGATCCTCAGACAAAGC	39249331	134
181	39283818	CTCCTAAGGATGAATCAACTG	39283838	39283708	CACAAGATCCTCAGACAAAGC	39283728	131
182	39646317	CTCCTAAGGATGAATCAACTG	39646337	39646207	CACAAGATCCTCAGACAAAGC	39646227	131
183	39930867	CTCCTAAGGATGAATCAACTG	39930887	39930754	CACAAGATCCTCAGACAAAGC	39930774	134
184	39966598	CTCCTAAGGATGAATCAACTG	39966618	39966488	CACAAGATCCTCAGACAAAGC	39966508	131
185	40206389	CTCCTAAGGATGAATCAACTG	40206409	40206276	CACAAGATCCTCAGACAAAGC	40206296	134
186	40242113	CTCCTAAGGATGAATCAACTG	40242133	40242003	CACAAGATCCTCAGACAAAGC	40242023	131
187	40547989	CTCCTAAGGATGAATCAACTG	40548009	40547876	CACAAGATCCTCAGACAAAGC	40547896	134
188	40583583	CTCCTAAGGATGAATCAACTG	40583603	40583473	CACAAGATCCTCAGACAAAGC	40583493	131
189	40679562	CTCCTAAGGATGAATCAACTG	40679582	40679672	CACAAGATCCTCAGACAAAGC	40679692	131
190	41063104	CTCCTAAGGATGAATCAACTG	41063124	41062991	CACAAGATCCTCAGACAAAGC	41063011	134
191	41099149	CTCCTAAGGATGAATCAACTG	41099169	41099039	CACAAGATCCTCAGACAAAGC	41099059	131
192	41517627	CTCCTAAGGATGAATCAACTG	41517647	41517737	CACAAGATCCTCAGACAAAGC	41517757	131
193	41552045	CTCCTAAGGATGAATCAACTG	41552065	41552158	CACAAGATCCTCAGACAAAGC	41552178	134
194	41783140	CTCCTAAGGATGAATCAACTG	41783160	41783027	CACAAGATCCTCAGACAAAGC	41783047	134
195	41817539	CTCCTAAGGATGAATCAACTG	41817559	41817429	CACAAGATCCTCAGACAAAGC	41817449	131
