# Supplementary material for: Copy number variations of the extensively amplified Y-linked genes, HSFY and ZNF280BY, in cattle and their association with male reproductive traits in Holstein bulls
Source: BMC Genomics. 2014 Feb 8;15:113. doi: 10.1186/1471-2164-15-113 (PMC3924399; doi:10.1186/1471-2164-15-113)
Supplement: Additional file 2: Table S2 — The binding sites of the ZNF280BY primers against the bovine Y chromosome draft sequence assembly. [file 1471-2164-15-113-S2.xlsx]

## Sheet: ZNF280BY
Supplementary Table 2 The binding sites of the ZNF280BY primers against the bovine Y chromosome draft sequence assembly
No.	Forward primer			Reverse primer			Length of amplifiaction
	start position at cm001061	Primer sequences	end position at cm001061	start position at cm001061	Primer sequences	end position at cm001061
1	5568972	GAAAAACCACACCTCCTGCC	5568991	5569190	GATCTGTAATTGCAAACCTGG	5569170	219
2	5935484	GAAAAACCACACCTCCTGCC	5935503	5935702	GATCTGTAATTGCAAACCTGG	5935682	219
3	6236290	GAAAAACCACACCTCCTGCC	6236271	6236072	GATCTGTAATTGCAAACCTGG	6236092	219
4	7331954	GAAATACCACACCACCTGCC	7331935	7331736	GATCTGTAACTGCAAACCTGG	7331756	219
5	7466414	GAAATACCACACCACCTGCC	7466433	7466632	GATCTGTAACTGCAAACCTGG	7466612	219
6	7594524	GAAATACCACATCACCTTCC	7594543	7594742	GATCTGTAACTGCAAACCTGG	7594722	219
7	7970001	GAAATACCACACCACCTGCC	7970020	7970219	GATCTGTAACTGCAAACCTGG	7970199	219
8	5381109	GAAATACCACACCACCTGCC	5381090	5380891	GATCTGTAACTGCAAACCTGG	5380911	219
9	8211997	GAAATACCACACCACCTGCC	8211978	8211779	GATCTGTAACTGCAAACCTGG	8211799	219
10	8340214	GAAATACCACACCACCTGCC	8340233	8340432	GATCTGTAACTGCAAACCTGG	8340412	219
11	8395856	GAAATACCACACCACCTGCC	8395875	8396074	GATCTATAACTGTAAACCTGG	8396054	219
12	9073446	GAAATACCACACCACCTGCC	9073427	9073228	GATCTATAACTGTAAACCTGG	9073248	219
13	9129209	GAAATACCACACCACCTGCC	9129190	9128991	GATCTGTAACTGCAAACCTGG	9129011	219
14	9247456	GAAATACCACACCACCTGCC	9247475	9247674	GATCTGTAACTGCAAACCTGG	9247654	219
15	9301558	GAAATACCACACCACCTGCC	9301577	9301776	GATCTGTAACTGCAAACCTGG	9301756	219
16	9572126	GAAATACCACACCACCTGCC	9572145	9572344	GATCTGTAACTGCAAACCTGG	9572324	219
17	9631585	GAAATACCACACCACCTGCC	9631604	9631803	GATCTGTAACTGCAAACCTGG	9631783	219
18	9844071	GAAATACCACACCACCTGCC	9844052	9843853	GATCTGTAACTGCAAACCTGG	9843873	219
19	10114630	GAAATACCACACCACCTGCC	10114611	10114412	GATCTGTAACTGCAAACCTGG	10114432	219
20	10174130	GAAATACCACACCACCTGCC	10174111	10173912	GATCTGTAACTGCAAACCTGG	10173932	219
21	10441184	GAAATACCACACCACCTGCC	10441165	10440966	GATCTGTAACTGCAAACCTGG	10440986	219
22	10492193	GAAATACCACACCACCTGCC	10492212	10492411	GATCTGTAACTGCAAACCTGG	10492391	219
23	10704587	GAAATACCACACCACCTGCC	10704568	10704369	GATCTGTAACTGCAAACCTGG	10704389	219
24	10761615	GAAATACCACACCACCTGCC	10761596	10761397	GATCTGTAACTGCAAACCTGG	10761417	219
25	10878095	GAAATACCACACCACCTGCC	10878114	10878313	GATCTGTAACTGCAAACCTGG	10878293	219
26	11180086	GAAATACCACACCACCTGCC	11180067	11179868	GATCTGTAACTGCAAACCTGG	11179888	219
27	11499055	GAAATACCACACCACCTGCC	11499036	11498837	GATCTGTAACTGCAAACCTGG	11498857	219
28	11556104	GAAATACCACACCACCTGCC	11556085	11555886	GATCTGTAACTGCAAACCTGG	11555906	219
29	11672478	GAAATACCACACCACCTGCC	11672497	11672696	GATCTGTAACTGCAAACCTGG	11672676	219
30	11983763	GAAATACCACACCACCTGCC	11983744	11983545	GATCTGTAACTGCAAACCTGG	11983565	219
31	12053227	GAAATACCACACCACCTGCC	12053208	12053009	GATCTGTAACTGCAAACCTGG	12053029	219
32	12110231	GAAATACCACACCACCTGCC	12110212	12110013	GATCTGTAACTGCAAACCTGG	12110033	219
33	12183164	GAAATACCACACCACCTGCC	12183183	12183382	GATCTGTAACTGCAAACCTGG	12183362	219
34	12351673	GAAATACCACACCACCTGCC	12351654	12351455	GATCTGTAACTGCAAACCTGG	12351475	219
35	12411166	GAAATACCACACCACCTGCC	12411147	12410948	GATCTGTAACTGCAAACCTGG	12410968	219
36	12533454	GAAATACCACACCACCTGCC	12533473	12533672	GATCTGTAACTGCAAACCTGG	12533652	219
37	12592929	GAAATACCACACCACCTGCC	12592948	12593147	GATCTGTAACTGCAAACCTGG	12593127	219
38	12813064	GAAATACCACACCACCTGCC	12813045	12812846	GATCTGTAACTGCAAACCTGG	12812866	219
39	13114716	GAAATACCACACCACCTGCC	13114697	13114498	GATCTGTAACTGCAAACCTGG	13114518	219
40	13174193	GAAATACCACACCACCTGCC	13174174	13173975	GATCTGTAACCGCAAACCTGG	13173995	219
41	13298652	GAAATACCACACCACCTGCC	13298671	13298870	GATCTGTAACTGCAAACCTGG	13298850	219
42	13353065	GAAATACCACACCACCTGCC	13353084	13353283	GATCTGTAACTGCAAACCTGG	13353263	219
43	13597674	GAAATACCACACCACCTGCC	13597655	13597456	GATCTGTAACTGCAAACCTGG	13597476	219
44	13654706	GAAATACCACACCACCTGCC	13654687	13654488	GATCTGTAACTGCAAACCTGG	13654508	219
45	13782024	GAAATACCACACCACCTGCC	13782043	13782242	GATCTGTAACTGCAAACCTGG	13782222	219
46	14089588	GAAATACCACACCACCTGCC	14089569	14089370	GATCTGTAACTGCAAACCTGG	14089390	219
47	14161868	GAAATACCACACCACCTGCC	14161887	14162086	GATCTGTAACTGCAAACCTGG	14162066	219
48	14218896	GAAATACCACACCACCTGCC	14218915	14219114	GATCTGTAACTGCAAACCTGG	14219094	219
49	14495272	GAAATACCACACCACCTGCC	14495253	14495054	GATCTGTAACTGCAAACCTGG	14495074	219
50	14567560	GAAATACCACACCACCTGCC	14567579	14567778	GATCTGTAACTGCAAACCTGG	14567758	219
51	14624593	GAAATACCACACCACCTGCC	14624612	14624811	GATCTGTAACTGCAAACCTGG	14624791	219
52	14903355	GAAATACCACACCACCTGCC	14903336	14903137	GATCTGTAACTGCAAACCTGG	14903157	219
53	15019686	GAAATACCACACCACCTGCC	15019705	15019904	GATCTGTAACTGCAAACCTGG	15019884	219
54	15076736	GAAATACCACACCACCTGCC	15076755	15076954	GATCTGTAACTGCAAACCTGG	15076934	219
55	15244908	GAAATACCACACCACCTGCC	15244889	15244690	GATCTGTAACTGCAAACCTGG	15244710	219
56	15295171	GAAATACCACACCACCTGCC	15295190	15295389	GATCTGTAACTGCAAACCTGG	15295369	219
57	15352305	GAAATACCACACCACCTGCC	15352324	15352523	GATCTGTAACTGCAAACCTGG	15352503	219
58	15572565	GAAATACCACACCACCTGCC	15572546	15572347	GATCTGTAACTGCAAACCTGG	15572367	219
59	15883596	GAAATACCACACCACCTGCC	15883577	15883378	GATCTGTAACTGCAAACCTGG	15883398	219
60	15940687	GAAATACCACACCACCTGCC	15940668	15940469	GATCTGTAACTGCAAACCTGG	15940489	219
61	16057038	GAAATACCACACCACCTGCC	16057057	16057256	GATCTGTAACTGCAAACCTGG	16057236	219
62	16331335	GAAATACCACACCACCTGCC	16331316	16331117	GATCTGTAACTGCAAACCTGG	16331137	219
63	16388365	GAAATACCACACCACCTGCC	16388346	16388147	GATCTGTAACTGCAAACCTGG	16388167	219
64	16504932	GAAATACCACACCACCTGCC	16504951	16505150	GATCTGTAACTGCAAACCTGG	16505130	219
65	16808634	GAAATACCACACCACCTGCC	16808615	16808416	GATCTGTAACTGCAAACCTGG	16808436	219
66	16925093	GAAATACCACACCACCTGCC	16925112	16925311	GATCTGTAACTGCAAACCTGG	16925291	219
67	16989005	GAAATACCACACCACCTGCC	16989024	16989223	GATCTGTAACTGCAAACCTGG	16989203	219
68	17233986	GAAATACCACACCACCTGCC	17233967	17233768	GATCTGTAACTGCAAACCTGG	17233788	219
69	17291030	GAAATACCACACCACCTGCC	17291011	17290812	GATCTGTAACTGCAAACCTGG	17290832	219
70	17407461	GAAATACCACACCACCTGCC	17407480	17407679	GATCTGTAACTGCAAACCTGG	17407659	219
71	17712014	GAAATACCACACCACCTGCC	17711995	17711796	GATCTGTAACTGCAAACCTGG	17711816	219
72	17828430	GAAATACCACACCACCTGCC	17828449	17828648	GATCTGTAACTGCAAACCTGG	17828628	219
73	17885482	GAAATACCACACCACCTGCC	17885501	17885700	GATCTGTAACTGCAAACCTGG	17885680	219
74	18130395	GAAATACCACACCACCTGCC	18130376	18130177	GATCTGTAACTGCAAACCTGG	18130197	219
75	18187457	GAAATACCACACCACCTGCC	18187438	18187239	GATCTGTAACTGCAAACCTGG	18187259	219
76	18331736	GAAATACCACACCACCTGCC	18331755	18331954	GATCTGTAACTGCAAACCTGG	18331934	219
77	18776273	GAAATACCACACCACCTGCC	18776254	18776055	GATCTGTAACTGCAAACCTGG	18776075	219
78	18892699	GAAATACCACACCACCTGCC	18892718	18892917	GATCTGTAACTGCAAACCTGG	18892897	219
79	18949564	GAAATACCACACCACCTGCC	18949583	18949782	GATCTGTAACTGCAAACCTGG	18949762	219
80	19169831	GAAATACCACACCACCTGCC	19169812	19169613	GATCTGTAACTGCAAACCTGG	19169633	219
81	19480046	GAAATACCACACCACCTGCC	19480027	19479828	GATCTGTAACTGCAAACCTGG	19479848	219
82	19537094	GAAATACCACACCACCTGCC	19537075	19536876	GATCTGTAACTGCAAACCTGG	19536896	219
83	19653526	GAAATACCACACCACCTGCC	19653545	19653744	GATCTGTAACTGCAAACCTGG	19653724	219
84	19955492	GAAATACCACACCACCTGCC	19955473	19955274	GATCTGTAACTGCAAACCTGG	19955294	219
85	20274516	GAAATACCACACCACCTGCC	20274497	20274298	GATCTGTAACTGCAAACCTGG	20274318	219
86	20331563	GAAATACCACACCACCTGCC	20331544	20331345	GATCTGTAACTGCAAACCTGG	20331365	219
87	20447896	GAAATACCACACCACCTGCC	20447915	20448114	GATCTGTAACTGCAAACCTGG	20448094	219
88	20722200	GAAATACCACACCACCTGCC	20722181	20721982	GATCTGTAACTGCAAACCTGG	20722002	219
89	20779234	GAAATACCACACCACCTGCC	20779215	20779016	GATCTGTAACTGCAAACCTGG	20779036	219
90	20851489	GAAATACCACACCACCTGCC	20851508	20851707	GATCTGTAACTGCAAACCTGG	20851687	219
91	21127835	GAAATACCACACCACCTGCC	21127816	21127617	GATCTGTAACTGCAAACCTGG	21127637	219
92	21184865	GAAATACCACACCACCTGCC	21184846	21184647	GATCTGTAACTGCAAACCTGG	21184667	219
93	21257147	GAAATACCACACCACCTGCC	21257166	21257365	GATCTGTAACTGCAAACCTGG	21257345	219
94	21563949	GAAATACCACACCACCTGCC	21563930	21563731	GATCTGTAACTGCAAACCTGG	21563751	219
95	21680429	GAAATACCACACCACCTGCC	21680448	21680647	GATCTGTAACTGCAAACCTGG	21680627	219
96	21737454	GAAATACCACACCACCTGCC	21737473	21737672	GATCTGTAACTGCAAACCTGG	21737652	219
97	21982241	GAAATACCACACCACCTGCC	21982222	21982023	GATCTGTAACTGCAAACCTGG	21982043	219
98	22036037	GAAATACCACACCACCTGCC	22036018	22035819	GATCTGTAACTGCAAACCTGG	22035839	219
99	22160675	GAAATACCACACCACCTGCC	22160694	22160893	GATCTGTAACTGCAAACCTGG	22160873	219
100	22215083	GAAATACCACACCACCTGCC	22215102	22215301	GATCTGTAACTGCAAACCTGG	22215281	219
101	22391682	GAAATACCACACCACCTGCC	22391663	22391464	GATCTGTAACTGCAAACCTGG	22391484	219
102	22508016	GAAATACCACACCACCTGCC	22508035	22508234	GATCTGTAACTGCAAACCTGG	22508214	219
103	22560532	GAAATACCACACCACCTGCC	22560551	22560750	GATCTGTAACTGCAAACCTGG	22560730	219
104	22780701	GAAATACCACACCACCTGCC	22780682	22780483	GATCTGTAACTGCAAACCTGG	22780503	219
105	23090903	GAAATACCACACCACCTGCC	23090884	23090685	GATCTGTAACTGCAAACCTGG	23090705	219
106	23147928	GAAATACCACACCACCTGCC	23147909	23147710	GATCTGTAACTGCAAACCTGG	23147730	219
107	23264274	GAAATACCACACCACCTGCC	23264293	23264492	GATCTGTAACTGCAAACCTGG	23264472	219
108	23538478	GAAATACCACACCACCTGCC	23538459	23538260	GATCTGTAACTGCAAACCTGG	23538280	219
109	23595514	GAAATACCACACCACCTGCC	23595495	23595296	GATCTGTAACTGCAAACCTGG	23595316	219
110	23711994	GAAATACCACACCACCTGCC	23712013	23712212	GATCTGTAACTGCAAACCTGG	23712192	219
111	24018730	GAAATACCACACCACCTGCC	24018711	24018512	GATCTGTAACTGCAAACCTGG	24018532	219
112	24135216	GAAATACCACACCACCTGCC	24135235	24135434	GATCTGTAACTGCAAACCTGG	24135414	219
113	24192257	GAAATACCACACCACCTGCC	24192276	24192475	GATCTGTAACTGCAAACCTGG	24192455	219
114	24437247	GAAATACCACACCACCTGCC	24437228	24437029	GATCTGTAACTGCAAACCTGG	24437049	219
115	24494290	GAAATACCACACCACCTGCC	24494271	24494072	GATCTGTAACTGCAAACCTGG	24494092	219
116	24610792	GAAATACCACACCACCTGCC	24610811	24611010	GATCTGTAACTGCAAACCTGG	24610990	219
117	25016392	GAAATACCACACCACCTGCC	25016373	25016174	GATCTGTAACTGCAAACCTGG	25016194	219
118	25132834	GAAATACCACACCACCTGCC	25132853	25133052	GATCTGTAACTGCAAACCTGG	25133032	219
119	25189874	GAAATACCACACCACCTGCC	25189893	25190092	GATCTGTAACTGCAAACCTGG	25190072	219
120	25410091	GAAATACCACACCACCTGCC	25410072	25409873	GATCTGTAACTGCAAACCTGG	25409893	219
121	25720454	GAAATACCACACCACCTGCC	25720435	25720236	GATCTGTAACTGCAAACCTGG	25720256	219
122	25777706	GAAATACCACACCACCTGCC	25777687	25777488	GATCTGTAACTGCAAACCTGG	25777508	219
123	25904641	GAAATACCACACCACCTGCC	25904622	25904423	GATCTGTAACTGCAAACCTGG	25904443	219
124	26032223	GAAATACCACACCACCTGCC	26032242	26032441	GATCTGTAACTGCAAACCTGG	26032421	219
125	26091713	GAAATACCACACCACCTGCC	26091732	26091931	GATCTGTAACTGCAAACCTGG	26091911	219
126	26265444	GAAATACCACACCACCTGCC	26265463	26265662	GATCTGTAACTGCAAACCTGG	26265642	219
127	26692062	GAAATACCACACCACCTGCC	26692043	26691844	GATCTGTAACTGCAAACCTGG	26691864	219
128	26748652	GAAATACCACACCACCTGCC	26748633	26748434	GATCTGTAACTGCAAACCTGG	26748454	219
129	26864995	GAAATACCACACCACCTGCC	26865014	26865213	GATCTGTAACTGCAAACCTGG	26865193	219
130	27138155	GAAATACCACACCACCTGCC	27138136	27137937	GATCTGTAACTGCAAACCTGG	27137957	219
131	27190687	GAAATACCACACCACCTGCC	27190668	27190469	GATCTGTAACTGCAAACCTGG	27190489	219
132	27307045	GAAATACCACACCACCTGCC	27307064	27307263	GATCTGTAACTGCAAACCTGG	27307243	219
133	27475073	GAAATACCACACCACCTGCC	27475054	27474855	GATCTGTAACTGCAAACCTGG	27474875	219
134	27532120	GAAATACCACACCACCTGCC	27532101	27531902	GATCTGTAACTGCAAACCTGG	27531922	219
135	27648525	GAAATACCACACCACCTGCC	27648544	27648743	GATCTGTAACTGCAAACCTGG	27648723	219
136	28107838	GAAATACCACACCACCTGCC	28107819	28107620	GATCTGTAACTGCAAACCTGG	28107640	219
137	28224296	GAAATACCACACCACCTGCC	28224315	28224514	GATCTGTAACTGCAAACCTGG	28224494	219
138	28281185	GAAATACCACACCACCTGCC	28281204	28281403	GATCTGTAACTGCAAACCTGG	28281383	219
139	28501436	GAAATACCACACCACCTGCC	28501417	28501218	GATCTGTAACTGCAAACCTGG	28501238	219
140	28811900	GAAATACCACACCACCTGCC	28811881	28811682	GATCTGTAACTGCAAACCTGG	28811702	219
141	28868940	GAAATACCACACCACCTGCC	28868921	28868722	GATCTGTAACTGCAAACCTGG	28868742	219
142	28919744	GAAATACCACACCACCTGCC	28919763	28919962	GATCTGTAACTGCAAACCTGG	28919942	219
143	29088520	GAAATACCACACCACCTGCC	29088501	29088302	GATCTGTAACTGCAAACCTGG	29088322	219
144	29148031	GAAATACCACACCACCTGCC	29148012	29147813	GATCTGTAACTGCAAACCTGG	29147833	219
145	29270436	GAAATACCACACCACCTGCC	29270455	29270654	GATCTGTAACTGCAAACCTGG	29270634	219
146	29329953	GAAATACCACACCACCTGCC	29329972	29330171	GATCTGTAACTGCAAACCTGG	29330151	219
147	29550135	GAAATACCACACCACCTGCC	29550116	29549917	GATCTGTAACTGCAAACCTGG	29549937	219
148	29851776	GAAATACCACACCACCTGCC	29851757	29851558	GATCTGTAACTGCAAACCTGG	29851578	219
149	29911243	GAAATACCACACCACCTGCC	29911224	29911025	GATCTGTAACCGCAAACCTGG	29911045	219
150	30214346	GAAATACCACACCACCTGCC	30214327	30214128	GATCTGTAACTGCAAACCTGG	30214148	219
151	30271355	GAAATACCACACCACCTGCC	30271336	30271137	GATCTGTAACTGCAAACCTGG	30271157	219
152	30321652	GAAATACCACACCACCTGCC	30321671	30321870	GATCTGTAACTGCAAACCTGG	30321850	219
153	30489952	GAAATACCACACCACCTGCC	30489933	30489734	GATCTGTAACTGCAAACCTGG	30489754	219
154	30546998	GAAATACCACACCACCTGCC	30546979	30546780	GATCTGTAACTGCAAACCTGG	30546800	219
155	30663365	GAAATACCACACCACCTGCC	30663384	30663583	GATCTGTAACTGCAAACCTGG	30663563	219
156	30979131	GAAATACCACACCACCTGCC	30979112	30978913	GATCTGTAACTGCAAACCTGG	30978933	219
157	31361182	GAAATACCACACCACCTGCC	31361163	31360964	GATCTGTAACTGCAAACCTGG	31360984	219
158	31420672	GAAATACCACACCACCTGCC	31420653	31420454	GATCTGTAACTGCAAACCTGG	31420474	219
159	31577200	GAAATACCACACCACCTGCC	31577219	31577418	GATCTGTAACTGCAAACCTGG	31577398	219
160	31636663	GAAATACCACACCACCTGCC	31636682	31636881	GATCTGTAACTGCAAACCTGG	31636861	219
161	31947134	GAAATACCACACCACCTGCC	31947153	31947352	GATCTGTAACTGCAAACCTGG	31947332	219
162	32158490	GAAATACCACACCACCTGCC	32158471	32158272	GATCTGTAACTGCAAACCTGG	32158292	219
163	32217979	GAAATACCACACCACCTGCC	32217960	32217761	GATCTGTAACCGCAAACCTGG	32217781	219
164	32340852	GAAATACCACACCACCTGCC	32340871	32341070	GATCTGTAACTGCAAACCTGG	32341050	219
165	32395249	GAAATACCACACCACCTGCC	32395268	32395467	GATCTGTAACTGCAAACCTGG	32395447	219
166	32568955	GAAATACCACACCACCTGCC	32568974	32569173	GATCTGTAACTGCAAACCTGG	32569153	219
167	33036102	GAAATACCACACCACCTGCC	33036083	33035884	GATCTGTAACTGCAAACCTGG	33035904	219
168	33092693	GAAATACCACACCACCTGCC	33092674	33092475	GATCTGTAACTGCAAACCTGG	33092495	219
169	33209024	GAAATACCACACCACCTGCC	33209043	33209242	GATCTGTAACTGCAAACCTGG	33209222	219
170	33522776	GAAATACCACACCACCTGCC	33522757	33522558	GATCTGTAACTGCAAACCTGG	33522578	219
171	33575311	GAAATACCACACCACCTGCC	33575292	33575093	GATCTGTAACTGCAAACCTGG	33575113	219
172	33691641	GAAATACCACACCACCTGCC	33691660	33691859	GATCTGTAACTGCAAACCTGG	33691839	219
173	33859668	GAAATACCACACCACCTGCC	33859649	33859450	GATCTGTAACTGCAAACCTGG	33859470	219
174	33916722	GAAATACCACACCACCTGCC	33916703	33916504	GATCTGTAACTGCAAACCTGG	33916524	219
175	34033137	GAAATACCACACCACCTGCC	34033156	34033355	GATCTGTAACTGCAAACCTGG	34033335	219
176	34491250	GAAATACCACACCACCTGCC	34491231	34491032	GATCTGTAACTGCAAACCTGG	34491052	219
177	34607695	GAAATACCACACCACCTGCC	34607714	34607913	GATCTGTAACTGCAAACCTGG	34607893	219
178	34664587	GAAATACCACACCACCTGCC	34664606	34664805	GATCTGTAACTGCAAACCTGG	34664785	219
179	34884830	GAAATACCACACCACCTGCC	34884811	34884612	GATCTGTAACTGCAAACCTGG	34884632	219
180	35195315	GAAATACCACACCACCTGCC	35195296	35195097	GATCTGTAACTGCAAACCTGG	35195117	219
181	35252349	GAAATACCACACCACCTGCC	35252330	35252131	GATCTGTAACTGCAAACCTGG	35252151	219
182	35369266	GAAATACCACACCACCTGCC	35369285	35369484	GATCTGTAACTGCAAACCTGG	35369464	219
183	35538064	GAAATACCACACCACCTGCC	35538045	35537846	GATCTGTAACTGCAAACCTGG	35537866	219
184	35597566	GAAATACCACACCACCTGCC	35597547	35597348	GATCTGTAACTGCAAACCTGG	35597368	219
185	35719941	GAAATACCACACCACCTGCC	35719960	35720159	GATCTGTAACTGCAAACCTGG	35720139	219
186	35779439	GAAATACCACACCACCTGCC	35779458	35779657	GATCTGTAACTGCAAACCTGG	35779637	219
187	35999726	GAAATACCACACCACCTGCC	35999707	35999508	GATCTGTAACTGCAAACCTGG	35999528	219
188	36301380	GAAATACCACACCACCTGCC	36301361	36301162	GATCTGTAACTGCAAACCTGG	36301182	219
189	36360868	GAAATACCACACCACCTGCC	36360849	36360650	GATCTGTAACCGCAAACCTGG	36360670	219
190	36664063	GAAATACCACACCACCTGCC	36664044	36663845	GATCTGTAACTGCAAACCTGG	36663865	219
191	36716569	GAAATACCACACCACCTGCC	36716550	36716351	GATCTGTAACTGCAAACCTGG	36716371	219
192	36832901	GAAATACCACACCACCTGCC	36832920	36833119	GATCTGTAACTGCAAACCTGG	36833099	219
193	37000934	GAAATACCACACCACCTGCC	37000915	37000716	GATCTGTAACTGCAAACCTGG	37000736	219
194	37057988	GAAATACCACACCACCTGCC	37057969	37057770	GATCTGTAACTGCAAACCTGG	37057790	219
195	37174369	GAAATACCACACCACCTGCC	37174388	37174587	GATCTGTAACTGCAAACCTGG	37174567	219
196	37653119	GAAATACCACACCACCTGCC	37653100	37652901	GATCTGTAACTGCAAACCTGG	37652921	219
197	37769554	GAAATACCACACCACCTGCC	37769573	37769772	GATCTGTAACTGCAAACCTGG	37769752	219
198	37826436	GAAATACCACACCACCTGCC	37826455	37826654	GATCTGTAACTGCAAACCTGG	37826634	219
199	38046714	GAAATACCACACCACCTGCC	38046695	38046496	GATCTGTAACTGCAAACCTGG	38046516	219
200	38357209	GAAATACCACACCACCTGCC	38357190	38356991	GATCTGTAACTGCAAACCTGG	38357011	219
201	38414249	GAAATACCACACCACCTGCC	38414230	38414031	GATCTGTAACTGCAAACCTGG	38414051	219
202	38465035	GAAATACCACACCACCTGCC	38465054	38465253	GATCTGTAACTGCAAACCTGG	38465233	219
203	38633834	GAAATACCACACCACCTGCC	38633815	38633616	GATCTGTAACTGCAAACCTGG	38633636	219
204	38693342	GAAATACCACACCACCTGCC	38693323	38693124	GATCTGTAACTGCAAACCTGG	38693144	219
205	38815794	GAAATACCACACCACCTGCC	38815813	38816012	GATCTGTAACTGCAAACCTGG	38815992	219
206	38875309	GAAATACCACACCACCTGCC	38875328	38875527	GATCTGTAACTGCAAACCTGG	38875507	219
207	39088753	GAAATACCACACCACCTGCC	39088734	39088535	GATCTGTAACTGCAAACCTGG	39088555	219
208	39390373	GAAATACCACACCACCTGCC	39390354	39390155	GATCTGTAACTGCAAACCTGG	39390175	219
209	39449851	GAAATACCACACCACCTGCC	39449832	39449633	GATCTGTAACCGCAAACCTGG	39449653	219
210	39753003	GAAATACCACACCACCTGCC	39752984	39752785	GATCTGTAACTGCAAACCTGG	39752805	219
211	39810014	GAAATACCACACCACCTGCC	39809995	39809796	GATCTGTAACTGCAAACCTGG	39809816	219
212	39860267	GAAATACCACACCACCTGCC	39860286	39860485	GATCTGTAACTGCAAACCTGG	39860465	219
213	40028470	GAAATACCACACCACCTGCC	40028451	40028252	GATCTGTAACTGCAAACCTGG	40028272	219
214	40085489	GAAATACCACACCACCTGCC	40085470	40085271	GATCTGTAACTGCAAACCTGG	40085291	219
215	40135765	GAAATACCACACCACCTGCC	40135784	40135983	GATCTGTAACTGCAAACCTGG	40135963	219
216	40303998	GAAATACCACACCACCTGCC	40303979	40303780	GATCTGTAACTGCAAACCTGG	40303800	219
217	40361044	GAAATACCACACCACCTGCC	40361025	40360826	GATCTGTAACTGCAAACCTGG	40360846	219
218	40477419	GAAATACCACACCACCTGCC	40477438	40477637	GATCTGTAACTGCAAACCTGG	40477617	219
219	40793172	GAAATACCACACCACCTGCC	40793153	40792954	GATCTGTAACTGCAAACCTGG	40792974	219
220	40862637	GAAATACCACACCACCTGCC	40862618	40862419	GATCTGTAACTGCAAACCTGG	40862439	219
221	40919639	GAAATACCACACCACCTGCC	40919620	40919421	GATCTGTAACTGCAAACCTGG	40919441	219
222	40992587	GAAATACCACACCACCTGCC	40992606	40992805	GATCTGTAACTGCAAACCTGG	40992785	219
223	41161116	GAAATACCACACCACCTGCC	41161097	41160898	GATCTGTAACTGCAAACCTGG	41160918	219
224	41220605	GAAATACCACACCACCTGCC	41220586	41220387	GATCTGTAACTGCAAACCTGG	41220407	219
225	41342889	GAAATACCACACCACCTGCC	41342908	41343107	GATCTGTAACTGCAAACCTGG	41343087	219
226	41402355	GAAATACCACACCACCTGCC	41402374	41402573	GATCTGTAACTGCAAACCTGG	41402553	219
227	41622463	GAAATACCACACCACCTGCC	41622444	41622245	GATCTGTAACTGCAAACCTGG	41622265	219
228	41924095	GAAATACCACACCACCTGCC	41924076	41923877	GATCTGTAACTGCAAACCTGG	41923897	219
229	41983559	GAAATACCACACCACCTGCC	41983540	41983341	GATCTGTAACCGCAAACCTGG	41983361	219
230	42108111	GAAATACCACACCACCTGCC	42108130	42108329	GATCTGTAACTGCAAACCTGG	42108309	219
